# Supplementary material for: Experimental and Theoretical Screening of Core Gold Nanoparticles and Their Binding Mechanism to an Anticancer Drug, 2-Thiouracil
Source: Molecules. 2023 Dec 24;29(1):121. doi: 10.3390/molecules29010121 (PMC10779594; doi:10.3390/molecules29010121)
Supplement: Supplementary file 1 [file molecules-29-00121-s001.zip]

Archive with 1 entries (1 files):
- molecules-2721807-supplementary.pdf
